# Supplementary material for: Prenatal Risk Factors for Brief Resolved Unexplained Events in Infants
Source: Pediatr Rep. 2025 Feb 6;17(1):16. doi: 10.3390/pediatric17010016 (PMC11858546; doi:10.3390/pediatric17010016)
Supplement: Supplementary file 1 [file pediatrrep-17-00016-s001.zip]

Archive with 1 entries (1 files):
- pediatrrep-3385741-supplementary.pdf
